# Supplementary material for: Tuberculosis patients’ pre-hospital delay and non-compliance with a longstanding DOT programme: a mixed methods study in urban Zambia
Source: BMC Public Health. 2016 Oct 28;16:1130. doi: 10.1186/s12889-016-3771-9 (PMC5086075; doi:10.1186/s12889-016-3771-9)
Supplement: Additional file 1: — Dataset quantitative part TBAC study. (XLS 230 kb) [file 12889_2016_3771_MOESM1_ESM.xls]

## Sheet: Dataset quantitative part TBAC 
Nr	Date	nr. interviews	Sex ratio	Total ethnic groups	Age range	Total Status groups	Children	Education	Total Professions	Distance	Transport	Address	Knowledge	Symptoms_cough	Symptoms_Chest_pain	Symptoms_Night_Sweat	Symptoms_Loss_apetite_weight	Curable	TB_infection_Airborne	TB_infection_Coughing	TB_infection_Evil_spirit	TB_infection_Sharing_cup	TB_infection_God	TB_infection_Beer	TB_infection_Smoking	TB_infection_prostitution	TB_infection_Myth	TB_infection_Other	Information_School	Information_Family_friends	Information_clinic	Information_Other	Treatment	Relapse	VCT	HIV	HIV_Treatment	Health	TB_known	Clinic_experience	Clinic_Advice	Clinic_effective	Clinic_Dont_know	Interruption	Because_Feeling_better	Because_Other	Consequence_resistant	Consequence_restart	Consequence_Other
1	2013-10-11	1	193 Males/107 Females	10	[1-70]	5	4	7	9	90	3	999	1	1	1	1	1	1	1	0	0	0	0	0	0	0	0	0	0	0	1	0	28	2	1	1	1	3	2	0	0	1	0	2	#NULL!	#NULL!	0	0	0
2	2013-10-09	3	193 Males/107 Females	10	[1-70]	5	0	0	9	90	1	999	1	0	1	0	0	1	0	0	0	0	1	0	0	0	0	0	0	1	0	0	28	1	2	2	#NULL!	3	2	0	0	1	0	2	#NULL!	#NULL!	0	1	0
3	2013-10-07	1	193 Males/107 Females	10	[1-70]	5	0	7	9	150	1	999	2	1	1	0	1	1	1	0	0	0	0	0	0	0	0	0	0	0	1	0	24	1	1	2	#NULL!	3	1	0	0	1	0	1	1	3	0	1	0
4	2013-10-07	1	193 Males/107 Females	10	[1-70]	5	2	10	9	150	1	999	2	1	0	0	0	1	1	0	0	1	0	0	0	0	0	1	0	0	1	0	20	1	1	1	1	2	2	0	0	1	0	1	1	0	0	0	0
5	2013-10-09	1	193 Males/107 Females	10	[1-70]	5	2	10	9	90	3	999	1	1	0	1	0	1	1	0	0	0	0	1	0	0	0	2	0	0	1	0	0	1	1	1	1	2	2	0	0	1	0	2	#NULL!	#NULL!	0	0	1
6	2013-10-09	1	193 Males/107 Females	10	[1-70]	5	999	12	9	60	1	6	1	1	0	0	1	1	1	1	0	1	0	0	0	0	0	0	1	0	1	1	12	2	999	999	999	3	2	0	2	0	0	1	0	3	1	1	1
7	2013-10-09	3	193 Males/107 Females	10	[1-70]	5	0	0	9	10	1	999	2	1	1	1	1	1	1	1	0	0	0	0	0	0	0	0	1	1	1	1	4	1	1	2	#NULL!	1	1	0	0	1	0	2	#NULL!	#NULL!	1	1	0
8	2013-10-07	1	193 Males/107 Females	10	[1-70]	5	0	10	9	30	2	999	1	1	0	0	0	1	1	1	0	0	0	0	1	0	0	1	1	0	1	0	24	1	1	2	#NULL!	1	1	1	0	1	0	2	#NULL!	#NULL!	1	1	0
9	2013-10-07	1	193 Males/107 Females	10	[1-70]	5	999	12	9	20	1	999	2	1	1	0	1	1	0	1	0	0	0	0	0	0	0	0	0	1	0	0	0	2	999	999	999	2	1	1	0	0	0	2	#NULL!	#NULL!	0	0	1
10	2013-10-08	1	193 Males/107 Females	10	[1-70]	5	999	12	9	15	1	999	2	1	1	1	1	1	1	1	0	0	0	0	0	0	0	0	0	1	0	0	4	1	1	2	#NULL!	2	2	0	0	1	0	2	#NULL!	#NULL!	1	1	0
11	2013-10-09	4	193 Males/107 Females	10	[1-70]	5	1	8	9	60	1	999	2	1	1	1	1	1	1	0	0	0	0	0	0	0	0	0	1	1	0	1	0	1	2	#NULL!	#NULL!	1	2	0	2	0	0	2	#NULL!	#NULL!	0	0	1
12	2013-10-09	4	193 Males/107 Females	10	[1-70]	5	0	7	9	60	1	999	1	1	0	1	0	1	1	0	0	1	0	0	0	0	0	0	1	0	0	0	0	1	1	2	#NULL!	2	2	0	0	1	0	2	#NULL!	#NULL!	0	1	3
13	2013-10-07	1	193 Males/107 Females	10	[1-70]	5	999	0	9	40	1	999	2	0	0	1	0	1	1	0	0	1	0	0	0	0	0	0	0	1	0	0	20	1	1	2	#NULL!	2	2	0	0	1	0	2	#NULL!	#NULL!	0	1	0
14	2013-10-10	1	193 Males/107 Females	10	[1-70]	5	1	12	9	45	2	999	2	1	0	1	1	1	1	1	0	1	0	0	0	0	0	0	0	0	1	0	0	3	1	1	1	2	1	0	0	1	0	2	#NULL!	#NULL!	1	1	0
15	2013-10-10	1	193 Males/107 Females	10	[1-70]	5	3	10	9	90	1	999	2	1	1	0	0	1	1	1	0	0	0	0	0	0	0	3	1	0	0	0	8	1	1	1	1	2	1	0	0	1	0	2	#NULL!	#NULL!	0	1	3
16	2013-10-10	1	193 Males/107 Females	10	[1-70]	5	2	7	9	30	2	999	1	1	0	1	1	1	1	1	0	1	0	0	0	0	0	2	0	0	1	0	12	2	1	1	1	3	2	0	0	1	0	1	0	3	0	1	1
17	2013-10-10	1	193 Males/107 Females	10	[1-70]	5	1	10	9	90	1	999	1	1	0	0	0	1	1	0	0	0	0	0	0	0	0	0	0	1	0	0	2	1	1	1	1	2	2	0	2	0	0	2	#NULL!	#NULL!	0	1	0
18	2013-10-10	1	193 Males/107 Females	10	[1-70]	5	3	10	9	30	1	999	1	1	1	1	1	1	1	1	0	0	0	0	0	0	0	0	0	0	1	1	8	2	1	2	#NULL!	3	1	1	1	1	0	2	#NULL!	#NULL!	0	1	3
19	2013-10-10	1	193 Males/107 Females	10	[1-70]	5	999	7	9	30	1	999	1	1	1	0	0	1	1	1	0	1	0	0	0	0	0	0	0	0	1	0	6	1	1	2	#NULL!	1	2	0	1	1	0	2	#NULL!	#NULL!	0	1	3
20	2013-10-10	1	193 Males/107 Females	10	[1-70]	5	1	10	9	90	1	999	1	0	0	1	1	1	1	0	0	0	0	0	1	0	0	0	0	1	0	0	0	2	1	2	#NULL!	3	1	0	0	1	0	1	1	0	0	1	0
21	2013-10-10	1	193 Males/107 Females	10	[1-70]	5	8	7	9	120	1	999	2	1	1	1	0	1	1	0	0	0	0	0	0	1	0	3	0	1	0	0	8	2	1	1	1	2	2	0	0	1	0	2	#NULL!	#NULL!	0	0	1
22	2013-10-10	1	193 Males/107 Females	10	[1-70]	5	1	10	9	20	1	999	1	1	1	0	1	1	0	0	0	1	0	0	0	0	0	0	0	1	0	0	16	2	1	2	#NULL!	2	2	0	0	1	0	2	#NULL!	#NULL!	0	0	1
23	2013-10-10	1	193 Males/107 Females	10	[1-70]	5	2	8	9	45	1	999	2	1	1	1	1	1	1	1	1	0	0	0	0	0	0	0	0	0	1	1	8	3	1	1	1	3	1	1	1	1	0	1	0	1	1	1	1
24	2013-10-10	1	193 Males/107 Females	10	[1-70]	5	0	11	9	120	1	999	1	1	0	1	0	1	1	1	0	0	0	0	0	0	0	0	1	0	1	1	8	2	1	1	1	2	2	0	1	1	0	2	#NULL!	#NULL!	1	0	0
25	2013-10-09	3	193 Males/107 Females	10	[1-70]	5	0	0	9	30	1	1	1	1	0	0	0	1	1	1	0	1	0	0	0	0	0	0	0	1	1	0	8	1	999	999	999	2	2	0	2	1	0	2	#NULL!	#NULL!	0	1	0
26	2013-10-11	1	193 Males/107 Females	10	[1-70]	5	4	5	9	90	1	999	2	1	1	0	0	1	1	1	0	1	1	0	0	0	0	0	0	1	1	0	12	1	1	2	#NULL!	2	1	1	0	1	0	2	#NULL!	#NULL!	0	1	3
27	2013-10-11	1	193 Males/107 Females	10	[1-70]	5	9	13	9	30	2	999	2	1	0	0	0	1	1	0	0	0	0	0	0	0	0	0	0	0	1	0	6	1	1	2	#NULL!	2	2	0	2	0	0	2	#NULL!	#NULL!	1	1	1
28	2013-10-11	1	193 Males/107 Females	10	[1-70]	5	4	7	9	25	1	999	2	1	0	0	0	1	1	1	0	1	0	0	0	0	0	0	0	0	1	0	8	2	1	1	1	3	2	1	0	1	0	1	1	2	1	0	3
29	2013-10-11	1	193 Males/107 Females	10	[1-70]	5	2	11	9	30	1	999	2	1	0	1	0	1	1	1	1	1	1	0	0	0	0	3	0	0	1	0	16	1	1	1	1	3	1	0	1	0	0	1	0	3	0	0	0
30	2013-10-11	1	193 Males/107 Females	10	[1-70]	5	2	7	9	40	1	999	1	1	1	1	0	1	1	1	0	0	0	0	0	0	0	0	0	0	1	0	20	1	1	1	1	3	2	1	1	0	0	2	#NULL!	#NULL!	0	1	3
31	2013-10-11	1	193 Males/107 Females	10	[1-70]	5	0	0	9	10	1	999	1	1	0	1	0	1	1	0	0	1	0	0	0	0	0	0	0	1	0	0	20	2	1	1	1	3	2	0	0	0	1	1	1	2	0	1	0
32	2013-10-11	1	193 Males/107 Females	10	[1-70]	5	1	7	9	60	1	999	1	1	0	1	0	1	0	1	0	0	0	1	1	0	0	0	0	0	1	0	20	1	1	1	1	2	2	0	0	1	0	1	0	3	0	1	0
33	2013-10-11	1	193 Males/107 Females	10	[1-70]	5	4	7	9	45	1	999	2	1	1	1	0	1	1	0	0	0	1	0	0	0	0	0	0	1	0	0	4	1	1	1	1	3	2	0	2	0	0	2	#NULL!	#NULL!	0	0	0
34	2013-10-11	1	193 Males/107 Females	10	[1-70]	5	1	12	9	20	2	999	1	1	1	1	1	1	1	0	0	0	0	0	0	0	0	0	0	1	0	0	24	2	1	1	1	2	1	1	0	1	0	2	#NULL!	#NULL!	1	1	1
35	2013-10-11	1	193 Males/107 Females	10	[1-70]	5	2	9	9	45	1	999	3	1	0	1	0	1	1	1	0	1	0	0	0	0	0	0	0	1	0	0	20	1	1	1	1	1	2	1	0	1	0	2	#NULL!	#NULL!	1	1	0
36	2013-10-11	1	193 Males/107 Females	10	[1-70]	5	0	0	9	60	1	999	1	0	1	0	0	1	1	1	0	0	1	0	0	1	0	0	0	0	1	0	28	2	1	1	1	3	2	0	0	1	0	2	#NULL!	#NULL!	0	1	0
37	2013-10-11	1	193 Males/107 Females	10	[1-70]	5	5	7	9	30	2	999	1	1	0	1	0	1	1	0	1	1	0	0	0	0	0	0	0	0	0	2	20	1	1	2	#NULL!	2	2	0	3	0	0	2	#NULL!	#NULL!	0	0	0
38	2013-10-16	1	193 Males/107 Females	10	[1-70]	5	3	0	9	45	1	999	1	1	0	0	0	1	1	0	1	0	0	0	0	0	1	0	0	0	0	4	8	2	1	2	#NULL!	3	1	0	0	1	0	2	#NULL!	#NULL!	1	1	1
39	2013-10-16	1	193 Males/107 Females	10	[1-70]	5	1	11	9	35	1	999	1	0	0	0	0	1	1	0	1	1	0	0	0	0	0	0	0	0	1	0	12	2	1	1	1	2	2	0	0	1	0	2	#NULL!	#NULL!	0	1	1
40	2013-10-17	1	193 Males/107 Females	10	[1-70]	5	1	11	9	20	1	999	1	1	1	1	1	1	1	1	0	0	0	0	0	0	0	0	0	0	1	3	4	1	1	2	#NULL!	3	2	0	1	0	0	1	0	3	1	1	0
41	2013-10-17	1	193 Males/107 Females	10	[1-70]	5	2	12	9	20	1	999	1	0	1	1	1	1	1	0	0	0	0	0	0	0	0	1	1	0	0	0	0	1	1	1	1	1	2	0	0	1	0	2	#NULL!	#NULL!	0	1	1
42	2013-10-17	1	193 Males/107 Females	10	[1-70]	5	4	9	9	20	1	999	2	1	0	0	1	1	1	0	0	0	0	0	0	0	0	3	0	0	0	1	4	2	1	1	1	1	1	0	1	0	0	2	#NULL!	#NULL!	0	0	1
43	2013-10-17	1	193 Males/107 Females	10	[1-70]	5	2	13	9	60	1	999	1	1	1	0	0	1	1	0	1	1	0	0	0	0	0	1	1	0	0	0	4	2	1	1	2	2	2	1	0	0	0	2	#NULL!	#NULL!	1	0	1
44	2013-10-17	1	193 Males/107 Females	10	[1-70]	5	3	7	9	20	1	999	1	0	1	1	0	1	1	0	0	0	0	0	1	0	0	0	0	1	0	0	8	1	1	1	1	2	1	0	0	1	0	2	#NULL!	#NULL!	0	1	3
45	2013-10-17	1	193 Males/107 Females	10	[1-70]	5	4	13	9	50	1	999	2	1	0	0	0	1	1	1	1	1	1	0	0	0	0	0	1	1	0	0	8	1	1	1	1	3	2	0	0	1	0	2	#NULL!	#NULL!	1	1	0
46	2013-10-17	1	193 Males/107 Females	10	[1-70]	5	1	9	9	10	1	999	2	1	0	0	0	1	1	0	0	1	0	0	0	0	0	0	0	0	1	1	4	1	1	1	1	1	2	0	0	1	0	2	#NULL!	#NULL!	0	1	3
47	2013-10-17	1	193 Males/107 Females	10	[1-70]	5	10	12	9	1	1	999	2	1	1	0	0	1	0	0	0	1	0	0	0	0	0	4	0	1	1	0	6	2	1	2	#NULL!	3	2	0	1	1	0	2	#NULL!	#NULL!	0	0	3
48	2013-10-17	1	193 Males/107 Females	10	[1-70]	5	4	12	9	20	2	999	1	0	0	1	1	1	1	1	0	1	0	0	0	0	0	0	1	0	0	0	8	1	1	1	1	2	2	0	0	1	0	2	#NULL!	#NULL!	0	0	2
49	2013-10-17	1	193 Males/107 Females	10	[1-70]	5	3	12	9	30	2	999	1	1	0	1	0	1	1	0	0	1	0	0	0	0	0	0	0	1	0	0	2	1	1	1	1	3	2	0	0	1	0	2	#NULL!	#NULL!	0	1	3
50	2013-10-09	1	193 Males/107 Females	10	[1-70]	5	1	7	9	45	1	999	1	1	1	1	1	1	1	1	1	1	0	0	0	0	0	0	1	1	1	1	0	999	999	999	999	2	2	0	0	0	1	2	#NULL!	#NULL!	0	1	0
51	2013-10-09	1	193 Males/107 Females	10	[1-70]	5	999	7	9	60	1	999	1	1	0	0	0	1	0	0	0	1	0	0	1	0	0	0	0	1	0	0	2	999	999	999	999	2	2	0	0	1	0	2	#NULL!	#NULL!	0	0	3
52	2013-10-18	1	193 Males/107 Females	10	[1-70]	5	0	7	9	120	1	999	2	1	0	0	1	3	0	1	0	1	0	0	0	0	0	3	0	1	0	0	2	1	1	1	1	2	2	1	1	1	0	2	#NULL!	#NULL!	0	1	0
53	2013-10-18	1	193 Males/107 Females	10	[1-70]	5	3	7	9	90	1	999	1	1	1	0	1	1	0	0	0	0	0	0	0	0	0	4	0	0	0	0	20	1	1	1	1	2	1	0	1	1	0	2	#NULL!	#NULL!	0	0	0
54	2013-10-18	1	193 Males/107 Females	10	[1-70]	5	2	7	9	120	1	999	1	1	0	1	0	1	1	1	0	1	0	0	0	0	0	0	0	0	1	0	24	2	1	1	1	1	1	0	0	1	0	2	#NULL!	#NULL!	0	1	3
55	2013-10-18	1	193 Males/107 Females	10	[1-70]	5	6	4	9	40	1	999	1	1	1	1	0	1	0	1	1	0	0	0	0	0	0	3	0	0	1	0	20	1	1	2	#NULL!	2	2	1	0	0	0	2	#NULL!	#NULL!	0	1	1
56	2013-10-18	1	193 Males/107 Females	10	[1-70]	5	4	9	9	45	1	1	2	1	0	1	1	1	1	1	1	0	0	0	0	0	0	0	0	1	1	0	20	2	1	1	2	1	2	1	0	1	0	1	1	3	0	1	1
57	2013-10-21	1	193 Males/107 Females	10	[1-70]	5	1	9	9	15	1	2	1	1	1	1	1	1	1	1	1	1	0	0	0	0	0	3	0	1	0	0	16	2	1	1	1	2	1	0	0	1	0	2	#NULL!	#NULL!	0	0	0
58	2013-10-21	1	193 Males/107 Females	10	[1-70]	5	2	9	9	20	2	5	2	1	0	0	0	1	0	1	0	0	0	0	0	0	0	2	0	0	1	0	24	1	1	2	#NULL!	3	2	0	0	1	0	2	#NULL!	#NULL!	0	0	1
59	2013-10-22	1	193 Males/107 Females	10	[1-70]	5	6	2	9	20	1	2	1	1	1	0	0	1	1	1	0	1	0	0	0	0	0	0	0	0	1	0	1	1	1	2	#NULL!	2	2	1	0	1	0	2	#NULL!	#NULL!	0	1	3
60	2013-10-22	1	193 Males/107 Females	10	[1-70]	5	3	7	9	35	2	999	1	1	0	1	0	1	1	0	0	0	0	1	1	0	0	0	0	1	1	0	3	2	1	1	2	2	2	1	0	1	0	2	#NULL!	#NULL!	0	1	1
61	2013-10-22	1	193 Males/107 Females	10	[1-70]	5	3	9	9	20	2	4	3	1	0	1	1	1	1	1	0	1	0	0	0	0	0	0	0	0	1	0	4	2	1	1	1	1	1	0	0	1	0	2	#NULL!	#NULL!	1	1	3
62	2013-10-22	1	193 Males/107 Females	10	[1-70]	5	3	7	9	5	4	1	1	1	0	0	0	1	0	1	0	0	0	0	1	0	0	0	0	1	0	0	4	2	1	2	#NULL!	3	2	0	0	1	0	1	1	3	0	1	1
63	2013-10-22	1	193 Males/107 Females	10	[1-70]	5	1	4	9	120	1	999	2	1	1	1	0	1	1	1	0	1	0	1	1	0	0	3	0	1	0	0	8	1	1	2	#NULL!	2	2	1	0	1	0	2	#NULL!	#NULL!	0	1	1
64	2013-10-21	1	193 Males/107 Females	10	[1-70]	5	2	9	9	30	1	2	2	1	0	1	1	1	0	1	0	0	0	0	0	0	0	0	0	1	1	0	20	2	1	1	1	1	2	0	0	1	0	1	0	3	0	1	1
65	2013-10-21	1	193 Males/107 Females	10	[1-70]	5	4	10	9	30	1	1	2	1	0	0	1	1	1	0	0	1	0	0	0	0	0	0	0	1	1	1	20	1	1	1	2	1	1	0	1	1	0	2	#NULL!	#NULL!	0	0	3
66	2013-10-21	1	193 Males/107 Females	10	[1-70]	5	6	12	9	10	1	2	2	0	0	1	0	1	1	1	0	1	0	0	0	0	1	0	0	1	1	0	24	2	1	1	1	3	2	0	0	1	0	1	0	3	1	1	0
67	2013-10-23	1	193 Males/107 Females	10	[1-70]	5	2	0	9	20	1	2	1	1	1	1	0	1	0	0	0	0	0	0	0	0	0	4	0	0	0	0	4	1	1	1	2	2	1	1	0	1	0	2	#NULL!	#NULL!	0	1	1
68	2013-10-23	1	193 Males/107 Females	10	[1-70]	5	3	7	9	60	2	3	1	1	1	1	0	3	1	1	0	1	0	0	0	0	0	0	0	0	1	0	4	1	1	2	#NULL!	3	2	1	1	0	0	2	#NULL!	#NULL!	0	0	0
69	2013-10-23	1	193 Males/107 Females	10	[1-70]	5	4	7	9	30	1	1	1	1	1	1	1	1	1	0	0	0	1	1	1	0	0	3	0	0	1	0	4	2	1	2	#NULL!	2	1	1	0	1	0	1	1	3	0	1	0
70	2013-10-23	1	193 Males/107 Females	10	[1-70]	5	3	12	9	90	1	1	2	1	1	1	1	1	1	1	0	0	0	0	0	0	0	0	0	1	1	0	6	2	1	2	#NULL!	3	1	0	2	1	0	2	#NULL!	#NULL!	1	0	0
71	2013-10-23	1	193 Males/107 Females	10	[1-70]	5	0	9	9	15	2	7	1	1	1	0	0	1	1	1	0	0	0	1	1	0	0	3	1	0	1	0	4	1	2	#NULL!	#NULL!	1	2	1	1	0	0	2	#NULL!	#NULL!	0	1	1
72	2013-10-23	1	193 Males/107 Females	10	[1-70]	5	5	7	9	30	1	1	1	1	0	1	1	1	1	0	0	1	1	0	0	0	0	3	0	1	0	0	4	2	1	2	#NULL!	3	1	1	0	1	0	2	#NULL!	#NULL!	0	1	0
73	2013-10-23	1	193 Males/107 Females	10	[1-70]	5	5	7	9	30	1	999	2	0	1	0	0	1	0	0	0	0	0	0	0	0	0	4	0	1	0	0	4	3	1	1	1	3	1	0	0	1	0	2	#NULL!	#NULL!	0	0	0
74	2013-10-23	1	193 Males/107 Females	10	[1-70]	5	2	9	9	15	2	3	1	1	0	0	0	1	1	0	0	1	0	0	0	0	0	0	0	1	1	0	5	2	1	1	1	2	2	0	0	1	0	2	#NULL!	#NULL!	0	0	0
75	2013-10-23	1	193 Males/107 Females	10	[1-70]	5	2	7	9	20	1	4	1	1	1	1	0	1	1	1	0	0	0	0	0	0	0	0	0	0	1	3	4	3	1	1	3	3	1	0	1	0	0	2	#NULL!	#NULL!	1	1	0
76	2013-10-23	1	193 Males/107 Females	10	[1-70]	5	3	12	9	20	1	1	2	1	1	1	1	1	1	0	1	0	0	0	0	0	0	0	0	1	1	0	4	2	1	1	1	2	1	0	1	0	0	1	1	3	1	1	0
77	2013-10-29	1	193 Males/107 Females	10	[1-70]	5	1	7	9	40	2	5	2	1	1	1	0	1	1	1	1	1	0	0	0	0	0	0	0	0	1	0	12	1	1	2	#NULL!	1	2	0	1	1	0	2	#NULL!	#NULL!	1	1	1
78	2013-10-29	4	193 Males/107 Females	10	[1-70]	5	0	9	9	35	1	1	1	0	1	0	0	1	1	1	0	1	0	0	0	0	0	3	0	1	1	0	1	1	1	2	#NULL!	3	2	0	0	1	0	2	#NULL!	#NULL!	0	1	0
79	2013-10-29	1	193 Males/107 Females	10	[1-70]	5	4	7	9	15	1	2	2	1	1	1	1	1	0	1	1	1	0	0	0	0	0	0	0	0	1	0	8	2	1	1	1	2	2	0	0	1	0	2	#NULL!	#NULL!	0	1	0
80	2013-10-29	1	193 Males/107 Females	10	[1-70]	5	2	12	9	45	1	1	1	1	0	1	1	1	0	1	0	1	0	0	0	0	0	0	0	0	1	0	2	1	1	2	#NULL!	2	2	0	2	1	0	2	#NULL!	#NULL!	0	0	3
81	2013-10-29	1	193 Males/107 Females	10	[1-70]	5	6	7	9	50	1	1	1	1	1	1	1	3	0	1	0	0	1	0	0	0	0	3	0	0	1	0	8	2	1	2	#NULL!	2	2	0	1	0	0	2	#NULL!	#NULL!	0	0	1
82	2013-10-29	1	193 Males/107 Females	10	[1-70]	5	0	12	9	20	1	4	2	1	0	1	0	1	1	1	0	1	0	0	0	0	0	3	1	0	1	0	4	1	1	1	2	2	2	0	0	1	0	1	0	2	0	0	0
83	2013-10-29	1	193 Males/107 Females	10	[1-70]	5	4	8	9	60	2	5	1	1	1	0	1	1	1	0	0	1	0	0	0	0	0	0	0	0	1	0	8	1	1	1	2	1	2	1	1	0	0	2	#NULL!	#NULL!	0	1	0
84	2013-10-29	1	193 Males/107 Females	10	[1-70]	5	0	7	9	60	1	5	1	1	1	1	1	1	1	1	0	0	0	0	0	0	0	0	0	0	1	0	1	1	1	2	#NULL!	2	2	0	1	1	0	2	#NULL!	#NULL!	0	1	1
85	2013-10-31	1	193 Males/107 Females	10	[1-70]	5	0	9	9	30	1	1	2	0	1	1	0	1	0	1	0	1	0	0	0	0	1	0	0	1	1	0	24	1	1	2	#NULL!	1	2	0	0	1	0	2	#NULL!	#NULL!	0	1	0
86	2013-10-31	1	193 Males/107 Females	10	[1-70]	5	0	7	9	30	1	1	2	1	0	0	0	1	1	1	0	0	0	0	0	0	0	0	0	1	1	0	4	1	999	999	999	1	1	1	1	1	0	2	#NULL!	#NULL!	0	0	3
87	2013-10-31	1	193 Males/107 Females	10	[1-70]	5	0	12	9	40	1	1	1	1	1	1	1	1	1	0	1	0	0	0	0	0	0	0	0	1	1	3	3	1	1	2	#NULL!	1	2	0	0	1	0	2	#NULL!	#NULL!	0	0	0
88	2013-10-31	1	193 Males/107 Females	10	[1-70]	5	1	10	9	35	1	2	2	1	1	0	0	1	1	1	0	1	0	0	0	0	0	0	0	1	1	0	1	1	1	2	#NULL!	2	2	0	0	1	0	2	#NULL!	#NULL!	0	1	0
89	2013-10-31	1	193 Males/107 Females	10	[1-70]	5	3	8	9	15	2	6	1	1	0	0	1	1	1	1	1	1	0	0	0	0	0	0	1	1	1	0	6	2	1	1	1	1	2	0	0	1	0	2	#NULL!	#NULL!	0	0	3
90	2013-10-31	1	193 Males/107 Females	10	[1-70]	5	6	5	9	45	2	7	3	1	1	0	0	1	1	1	0	1	0	0	0	0	1	0	1	0	0	4	8	2	1	1	3	3	1	0	0	1	0	2	#NULL!	#NULL!	0	1	0
91	2013-10-31	1	193 Males/107 Females	10	[1-70]	5	4	9	9	90	1	5	2	1	0	1	0	1	0	1	0	0	0	0	0	0	0	3	1	1	1	1	24	2	1	2	#NULL!	1	2	0	0	1	0	2	#NULL!	#NULL!	1	1	0
92	2013-10-31	1	193 Males/107 Females	10	[1-70]	5	6	7	9	30	1	1	2	0	1	0	0	2	1	1	0	0	0	0	0	0	0	0	0	0	1	1	4	1	1	1	1	3	2	1	0	1	0	2	#NULL!	#NULL!	0	0	3
93	2013-10-31	1	193 Males/107 Females	10	[1-70]	5	3	0	9	40	1	1	1	1	1	1	0	1	1	1	0	0	0	1	1	0	0	0	0	0	1	0	8	1	1	1	3	2	2	0	2	1	0	2	#NULL!	#NULL!	0	1	1
94	2013-10-31	1	193 Males/107 Females	10	[1-70]	5	0	7	9	180	1	7	2	1	1	1	1	1	1	1	0	1	0	0	0	0	0	0	0	0	1	0	4	1	1	1	2	2	2	0	0	1	0	2	#NULL!	#NULL!	0	1	1
95	2013-10-31	1	193 Males/107 Females	10	[1-70]	5	2	8	9	5	2	6	2	1	1	1	1	1	1	1	0	1	0	0	0	0	0	0	0	0	1	3	8	2	1	1	3	3	1	0	0	1	0	2	#NULL!	#NULL!	0	1	1
96	2013-10-31	1	193 Males/107 Females	10	[1-70]	5	2	7	9	5	1	2	1	1	1	0	0	1	1	1	0	1	0	0	0	0	0	0	0	0	0	0	4	2	1	1	3	3	2	1	0	1	0	2	#NULL!	#NULL!	0	1	1
97	2013-10-31	1	193 Males/107 Females	10	[1-70]	5	1	9	9	10	1	4	1	1	1	1	1	1	1	1	0	0	0	1	1	0	0	0	0	1	0	0	1	1	1	2	#NULL!	2	1	1	0	0	0	2	#NULL!	#NULL!	0	1	3
98	2013-10-31	1	193 Males/107 Females	10	[1-70]	5	4	7	9	50	1	1	1	1	0	1	0	1	1	1	0	1	0	1	0	0	1	1	0	1	1	3	0	1	1	1	3	2	1	0	1	0	0	2	#NULL!	#NULL!	0	0	1
99	2013-10-31	1	193 Males/107 Females	10	[1-70]	5	4	7	9	30	1	3	1	1	1	1	1	3	1	1	1	0	0	1	0	0	0	0	0	0	1	0	8	1	1	2	#NULL!	2	1	1	0	1	0	2	#NULL!	#NULL!	1	1	1
100	2013-10-31	1	193 Males/107 Females	10	[1-70]	5	2	7	9	60	1	6	1	1	1	1	1	1	1	1	0	0	0	0	0	0	0	0	0	0	1	0	8	1	2	#NULL!	#NULL!	2	1	1	0	0	0	2	#NULL!	#NULL!	0	1	0
101	2013-11-01	1	193 Males/107 Females	10	[1-70]	5	3	2	9	50	1	1	2	1	0	1	1	1	1	0	0	0	0	0	0	0	0	0	0	1	1	3	16	1	2	#NULL!	#NULL!	2	1	0	1	1	0	2	#NULL!	#NULL!	0	1	3
102	2013-11-01	1	193 Males/107 Females	10	[1-70]	5	3	5	9	40	1	4	1	1	1	1	1	1	1	1	1	1	0	0	0	0	0	0	0	1	0	0	24	1	1	1	3	3	1	1	0	0	0	2	#NULL!	#NULL!	0	0	0
103	2013-11-01	1	193 Males/107 Females	10	[1-70]	5	1	7	9	30	1	2	2	1	1	1	1	1	0	1	0	1	0	0	0	0	0	0	0	1	1	0	3	3	1	1	1	2	2	1	2	0	0	2	#NULL!	#NULL!	0	1	1
104	2013-11-01	1	193 Males/107 Females	10	[1-70]	5	0	12	9	10	1	2	2	1	0	0	0	1	1	1	0	1	0	0	0	0	0	2	1	1	1	1	20	1	1	2	#NULL!	1	2	0	0	1	0	2	#NULL!	#NULL!	1	1	0
105	2013-11-01	4	193 Males/107 Females	10	[1-70]	5	0	11	9	10	1	1	2	1	0	1	1	1	1	1	0	1	0	0	0	0	0	0	1	1	0	0	20	1	1	2	#NULL!	3	2	1	1	1	0	2	#NULL!	#NULL!	1	1	0
106	2013-11-01	1	193 Males/107 Females	10	[1-70]	5	8	7	9	10	1	1	2	1	1	1	0	1	1	1	0	1	0	0	0	0	0	0	0	1	0	1	0	1	1	1	1	2	2	1	0	1	0	2	#NULL!	#NULL!	1	1	1
107	2013-11-01	1	193 Males/107 Females	10	[1-70]	5	3	11	9	20	1	1	2	1	1	1	0	1	1	1	1	1	0	0	0	0	0	0	0	1	1	1	12	2	1	1	3	2	1	1	0	1	0	2	#NULL!	#NULL!	1	1	2
108	2013-11-01	1	193 Males/107 Females	10	[1-70]	5	2	4	9	40	1	1	1	1	1	1	1	1	1	1	0	1	0	0	0	0	0	0	0	1	0	0	20	1	1	2	#NULL!	3	2	1	2	0	0	2	#NULL!	#NULL!	0	1	1
109	2013-11-01	1	193 Males/107 Females	10	[1-70]	5	0	9	9	15	1	2	1	1	0	0	1	1	1	1	0	1	0	0	0	0	0	0	1	0	1	0	8	1	1	2	#NULL!	2	2	0	1	0	0	2	#NULL!	#NULL!	1	1	0
110	2013-11-01	1	193 Males/107 Females	10	[1-70]	5	4	5	9	30	1	4	1	1	1	1	1	1	1	1	0	0	0	0	0	0	0	0	0	1	0	0	12	1	1	1	3	2	2	1	0	1	0	2	#NULL!	#NULL!	0	1	0
111	2013-11-01	1	193 Males/107 Females	10	[1-70]	5	5	4	9	30	1	1	1	1	0	0	0	1	1	1	1	1	0	0	0	0	0	3	0	1	1	0	24	1	1	1	1	3	2	0	0	1	0	2	#NULL!	#NULL!	1	1	0
112	2013-10-21	1	193 Males/107 Females	10	[1-70]	5	1	7	9	30	1	6	1	1	1	1	0	1	1	1	0	0	0	0	1	0	0	0	0	1	0	1	16	1	1	1	1	1	1	1	2	1	0	2	#NULL!	#NULL!	0	1	1
113	2013-10-21	1	193 Males/107 Females	10	[1-70]	5	5	9	9	5	2	999	2	0	1	1	0	1	1	1	0	1	0	0	0	0	0	0	0	0	1	0	28	2	1	1	1	1	1	1	0	1	0	2	#NULL!	#NULL!	0	1	1
114	2013-10-21	1	193 Males/107 Females	10	[1-70]	5	2	9	9	20	1	1	2	1	1	1	1	1	0	1	0	1	0	0	0	0	0	0	0	1	1	0	24	1	1	1	1	3	2	0	1	0	0	2	#NULL!	#NULL!	1	1	0
115	2013-10-21	1	193 Males/107 Females	10	[1-70]	5	3	11	9	120	1	999	1	1	0	1	1	1	1	1	1	1	0	0	0	0	0	3	0	0	0	1	20	2	1	1	1	3	1	1	1	1	0	2	#NULL!	#NULL!	0	1	0
116	2013-11-04	1	193 Males/107 Females	10	[1-70]	5	1	11	9	45	1	4	1	1	1	0	1	1	1	1	0	1	0	0	0	0	1	3	1	0	1	3	20	1	1	2	#NULL!	2	1	1	0	1	0	2	#NULL!	#NULL!	0	1	1
117	2013-11-04	1	193 Males/107 Females	10	[1-70]	5	3	7	9	30	1	2	2	1	1	1	0	1	1	1	1	1	0	0	0	0	0	3	0	0	1	4	20	1	1	1	1	1	1	1	0	1	0	2	#NULL!	#NULL!	0	1	3
118	2013-11-04	1	193 Males/107 Females	10	[1-70]	5	0	10	9	10	1	2	1	1	0	1	1	1	1	1	0	1	0	0	0	0	1	0	0	0	0	4	24	1	1	2	#NULL!	1	2	1	2	0	0	2	#NULL!	#NULL!	0	1	1
119	2013-11-04	1	193 Males/107 Females	10	[1-70]	5	2	7	9	20	1	1	2	1	1	1	0	1	1	1	0	0	0	0	0	0	0	0	0	1	1	3	16	1	1	2	#NULL!	3	1	0	3	0	0	1	0	3	1	1	0
120	2013-11-04	1	193 Males/107 Females	10	[1-70]	5	3	9	9	30	1	4	1	1	0	1	1	1	0	1	1	0	0	0	1	0	0	0	1	1	1	0	16	1	1	1	1	2	2	0	1	1	0	2	#NULL!	#NULL!	0	1	0
121	2013-11-04	1	193 Males/107 Females	10	[1-70]	5	1	7	9	20	1	4	1	0	0	0	0	1	1	1	1	1	0	0	0	0	0	0	1	1	1	0	12	1	1	2	#NULL!	3	2	0	0	1	0	2	#NULL!	#NULL!	0	0	0
122	2013-11-04	1	193 Males/107 Females	10	[1-70]	5	4	12	9	30	1	1	2	1	0	1	0	1	1	1	0	1	0	0	0	0	0	0	0	0	1	1	1	1	1	1	3	2	1	0	0	1	0	2	#NULL!	#NULL!	0	1	3
123	2013-11-04	1	193 Males/107 Females	10	[1-70]	5	3	7	9	40	2	7	1	1	1	1	1	1	1	1	0	1	0	1	1	0	0	0	0	0	1	0	16	1	1	1	3	2	1	1	0	1	0	2	#NULL!	#NULL!	0	1	0
124	2013-11-05	4	193 Males/107 Females	10	[1-70]	5	0	12	9	40	1	3	3	1	1	1	1	1	1	1	1	1	0	0	0	0	0	0	0	0	1	1	4	1	1	2	#NULL!	3	2	1	0	0	0	1	0	3	1	1	0
125	2013-11-05	1	193 Males/107 Females	10	[1-70]	5	2	9	9	40	1	2	1	1	0	0	0	1	1	1	1	1	0	0	0	0	0	0	0	1	1	0	1	1	1	999	999	2	2	1	1	1	0	2	#NULL!	#NULL!	0	0	1
126	2013-11-05	1	193 Males/107 Females	10	[1-70]	5	5	4	9	60	2	3	1	1	1	1	1	1	1	1	0	0	1	0	0	0	1	0	0	0	1	0	24	1	1	1	1	3	1	1	0	0	0	2	#NULL!	#NULL!	0	1	0
127	2013-11-05	1	193 Males/107 Females	10	[1-70]	5	2	0	9	60	2	7	1	1	1	1	1	1	1	1	0	0	0	0	0	0	0	0	0	0	1	0	24	1	1	2	#NULL!	2	2	1	2	0	0	2	#NULL!	#NULL!	1	1	0
128	2013-11-05	1	193 Males/107 Females	10	[1-70]	5	1	6	9	10	1	4	1	1	1	0	0	1	1	1	1	1	0	1	1	0	0	0	0	0	1	0	8	1	1	2	#NULL!	1	2	1	0	1	0	2	#NULL!	#NULL!	0	1	2
129	2013-11-05	1	193 Males/107 Females	10	[1-70]	5	3	4	9	15	1	1	1	1	1	1	1	1	1	1	1	1	0	0	0	0	1	0	0	1	0	1	6	1	1	1	3	3	1	1	0	1	0	2	#NULL!	#NULL!	1	1	0
130	2013-11-05	1	193 Males/107 Females	10	[1-70]	5	4	7	9	45	1	4	1	1	1	1	0	2	1	1	1	1	0	0	0	0	1	1	0	0	1	0	6	3	1	1	1	2	2	0	1	0	0	2	#NULL!	#NULL!	0	1	0
131	2013-11-05	1	193 Males/107 Females	10	[1-70]	5	3	0	9	20	1	1	2	1	1	1	1	3	1	1	1	1	0	0	0	0	0	1	0	1	0	1	8	1	1	1	3	3	2	1	1	0	0	2	#NULL!	#NULL!	0	1	0
132	2013-11-05	1	193 Males/107 Females	10	[1-70]	5	2	6	9	15	1	2	1	1	1	1	1	1	1	1	0	0	0	0	0	0	0	0	0	0	1	0	8	2	1	2	#NULL!	3	1	1	2	1	0	1	0	3	0	1	0
133	2013-11-05	1	193 Males/107 Females	10	[1-70]	5	1	5	9	90	2	7	2	1	1	1	1	1	1	1	1	1	0	0	0	0	1	0	0	1	1	0	8	1	1	1	1	2	1	0	2	0	0	2	#NULL!	#NULL!	0	0	0
134	2013-11-05	1	193 Males/107 Females	10	[1-70]	5	1	10	9	15	1	4	1	1	0	0	0	1	1	1	1	1	0	0	0	0	0	1	1	0	0	0	12	1	1	2	#NULL!	1	1	0	0	1	0	2	#NULL!	#NULL!	0	0	0
135	2013-11-05	1	193 Males/107 Females	10	[1-70]	5	3	13	9	10	2	3	2	1	1	1	1	1	1	1	0	1	0	0	0	0	0	2	0	1	1	1	12	1	1	2	#NULL!	3	2	0	1	1	0	1	0	1	1	1	0
136	2013-11-05	1	193 Males/107 Females	10	[1-70]	5	1	9	9	40	1	1	2	0	0	1	0	1	1	1	0	1	0	0	0	0	1	0	1	1	1	0	4	1	1	2	#NULL!	1	2	0	1	0	0	2	#NULL!	#NULL!	0	0	0
137	2013-11-07	1	193 Males/107 Females	10	[1-70]	5	0	8	9	60	1	1	1	1	1	1	1	1	1	1	1	1	0	1	1	0	0	0	0	1	1	0	4	2	1	1	1	2	2	1	0	1	0	1	1	2	0	1	1
138	2013-11-07	1	193 Males/107 Females	10	[1-70]	5	3	7	9	15	1	2	2	0	1	0	1	1	0	0	0	1	0	0	0	0	1	2	0	1	0	0	3	1	1	1	1	2	1	0	1	1	0	2	#NULL!	#NULL!	0	0	0
139	2013-11-07	1	193 Males/107 Females	10	[1-70]	5	3	9	9	40	1	1	2	1	1	0	1	1	1	1	0	1	0	0	0	0	1	0	1	1	0	0	12	1	1	1	2	3	2	0	0	1	0	2	#NULL!	#NULL!	0	0	2
140	2013-11-07	1	193 Males/107 Females	10	[1-70]	5	0	12	9	60	2	999	2	1	1	1	1	1	1	1	0	1	0	0	0	0	0	0	0	1	1	0	8	1	1	1	1	3	2	0	2	1	0	2	#NULL!	#NULL!	0	0	0
141	2013-11-05	1	193 Males/107 Females	10	[1-70]	5	1	7	9	10	2	1	1	1	1	0	1	1	1	1	0	0	0	1	1	0	0	0	0	1	0	0	0	1	2	#NULL!	#NULL!	1	2	1	3	1	0	2	#NULL!	#NULL!	0	1	0
142	2013-11-05	1	193 Males/107 Females	10	[1-70]	5	0	7	9	20	1	2	1	1	1	0	1	1	1	1	0	1	0	0	0	0	0	0	0	0	1	0	6	1	1	2	#NULL!	1	2	1	0	1	0	2	#NULL!	#NULL!	1	1	0
143	2013-11-05	1	193 Males/107 Females	10	[1-70]	5	2	7	9	30	1	1	2	1	1	1	1	1	1	1	1	1	0	0	0	0	0	1	0	0	1	0	4	2	1	1	1	3	1	0	2	0	0	2	#NULL!	#NULL!	0	0	0
144	2013-11-05	1	193 Males/107 Females	10	[1-70]	5	1	11	9	10	1	2	1	0	0	1	0	1	1	1	0	1	0	0	0	0	0	1	1	1	1	0	4	1	1	1	1	1	2	0	2	1	0	2	#NULL!	#NULL!	1	1	0
145	2013-11-07	1	193 Males/107 Females	10	[1-70]	5	3	8	9	10	2	2	1	0	1	0	1	1	1	1	0	1	0	0	0	0	1	3	0	1	1	0	3	1	1	2	#NULL!	3	2	1	0	1	0	2	#NULL!	#NULL!	1	1	1
146	2013-11-07	1	193 Males/107 Females	10	[1-70]	5	0	9	9	45	1	1	1	1	1	1	1	1	1	1	0	1	1	0	0	0	0	0	0	1	0	0	12	1	1	2	#NULL!	2	2	1	0	1	0	2	#NULL!	#NULL!	1	1	0
147	2013-11-08	1	193 Males/107 Females	10	[1-70]	5	6	4	9	40	2	7	1	1	1	1	1	1	1	1	0	0	0	1	1	0	0	0	0	1	0	0	4	1	1	2	#NULL!	1	2	1	0	1	0	2	#NULL!	#NULL!	1	1	0
148	2013-11-08	1	193 Males/107 Females	10	[1-70]	5	0	2	9	15	4	1	2	0	0	0	0	3	1	0	1	1	0	0	0	0	0	3	0	1	0	0	12	1	1	2	#NULL!	3	2	0	0	1	0	1	0	3	0	1	0
149	2013-11-08	1	193 Males/107 Females	10	[1-70]	5	1	5	9	30	1	1	1	1	1	1	0	1	1	1	0	1	0	0	0	0	0	3	0	1	0	0	12	999	999	999	999	2	1	1	0	1	0	2	#NULL!	#NULL!	1	1	0
150	2013-11-08	1	193 Males/107 Females	10	[1-70]	5	1	9	9	30	1	1	1	1	1	1	1	1	1	1	0	0	0	0	0	0	0	3	0	1	1	0	8	1	1	1	1	3	2	0	1	1	0	2	#NULL!	#NULL!	0	0	0
151	2013-11-08	1	193 Males/107 Females	10	[1-70]	5	6	7	9	30	1	1	1	1	0	0	1	3	1	1	0	0	0	1	1	1	1	0	0	0	0	1	20	1	1	2	#NULL!	3	2	1	0	0	0	2	#NULL!	#NULL!	0	1	0
152	2013-11-08	1	193 Males/107 Females	10	[1-70]	5	1	7	9	45	1	999	1	1	1	1	1	1	1	1	0	0	0	0	0	0	0	0	0	1	1	0	16	2	1	1	1	3	2	0	0	1	0	1	0	3	1	1	0
153	2013-11-08	1	193 Males/107 Females	10	[1-70]	5	1	7	9	30	1	4	1	1	1	1	1	2	1	1	0	0	0	0	0	0	1	0	0	1	1	0	52	2	2	#NULL!	#NULL!	3	1	1	0	1	0	2	#NULL!	#NULL!	1	1	0
154	2013-11-08	1	193 Males/107 Females	10	[1-70]	5	4	7	9	40	1	1	1	1	1	1	0	1	1	1	0	1	0	0	0	0	0	1	0	1	1	0	4	1	2	#NULL!	#NULL!	2	2	1	0	1	0	2	#NULL!	#NULL!	1	1	0
155	2013-11-11	1	193 Males/107 Females	10	[1-70]	5	0	5	9	60	1	1	2	1	1	0	1	1	1	1	0	1	0	0	0	0	1	1	0	1	0	0	5	1	1	2	#NULL!	2	2	1	0	0	0	2	#NULL!	#NULL!	0	1	0
156	2013-11-11	1	193 Males/107 Females	10	[1-70]	5	3	9	9	15	1	1	2	1	1	0	1	1	1	1	0	0	1	0	0	0	0	0	0	0	0	4	20	1	1	1	1	2	2	1	0	1	0	2	#NULL!	#NULL!	1	1	0
157	2013-11-11	1	193 Males/107 Females	10	[1-70]	5	1	8	9	40	1	1	1	1	0	1	0	2	0	1	1	0	0	0	0	0	1	0	0	1	0	0	24	1	1	2	#NULL!	2	1	0	2	0	0	2	#NULL!	#NULL!	1	1	0
158	2013-11-11	1	193 Males/107 Females	10	[1-70]	5	0	7	9	90	2	7	1	1	0	1	1	3	1	1	0	0	0	0	0	0	1	0	0	0	1	1	16	1	1	1	1	3	1	1	2	0	0	2	#NULL!	#NULL!	0	1	0
159	2013-11-11	1	193 Males/107 Females	10	[1-70]	5	0	9	9	20	1	1	1	1	0	0	0	1	1	1	0	1	0	0	0	0	0	0	0	0	1	0	12	1	1	2	#NULL!	3	2	0	2	0	0	2	#NULL!	#NULL!	1	1	1
160	2013-11-11	1	193 Males/107 Females	10	[1-70]	5	2	0	9	60	2	7	1	1	1	1	1	1	0	0	0	0	0	0	0	0	0	3	0	1	0	0	16	1	1	2	#NULL!	2	1	0	1	1	0	2	#NULL!	#NULL!	0	0	1
161	2013-11-11	1	193 Males/107 Females	10	[1-70]	5	0	9	9	20	1	1	1	1	1	1	1	1	1	1	0	1	0	0	0	0	0	0	0	0	1	0	20	1	2	#NULL!	#NULL!	2	2	1	2	0	0	2	#NULL!	#NULL!	0	0	1
162	2013-11-12	1	193 Males/107 Females	10	[1-70]	5	0	7	9	30	1	2	2	1	1	1	1	1	1	1	1	1	0	0	0	0	1	0	1	1	1	0	6	1	1	2	#NULL!	2	2	0	0	1	0	2	#NULL!	#NULL!	0	1	0
163	2013-11-12	1	193 Males/107 Females	10	[1-70]	5	0	13	9	30	1	5	1	1	1	1	1	1	1	1	0	0	0	0	0	0	0	0	0	0	1	3	4	1	1	2	#NULL!	1	2	1	2	0	0	2	#NULL!	#NULL!	0	0	0
164	2013-11-12	1	193 Males/107 Females	10	[1-70]	5	5	7	9	30	1	6	1	1	1	1	1	1	1	1	0	0	0	1	1	0	0	0	0	1	1	0	6	1	1	2	#NULL!	2	2	1	1	1	0	2	#NULL!	#NULL!	1	1	0
165	2013-11-12	1	193 Males/107 Females	10	[1-70]	5	5	4	9	15	1	1	1	1	1	0	1	1	1	1	1	0	0	0	0	0	0	0	0	1	1	0	8	1	1	1	1	1	2	1	0	1	0	2	#NULL!	#NULL!	0	1	0
166	2013-11-12	4	193 Males/107 Females	10	[1-70]	5	0	10	9	10	1	4	1	1	1	1	1	1	1	1	1	1	0	0	0	0	1	3	0	0	1	0	4	1	1	2	#NULL!	1	2	1	0	1	0	2	#NULL!	#NULL!	0	0	0
167	2013-11-12	1	193 Males/107 Females	10	[1-70]	5	2	12	9	20	1	4	1	1	1	1	0	3	1	1	0	1	1	0	0	0	0	0	0	0	0	1	6	1	1	1	3	1	2	1	0	0	0	2	#NULL!	#NULL!	0	1	0
168	2013-11-12	1	193 Males/107 Females	10	[1-70]	5	0	9	9	20	2	5	1	1	1	1	1	1	1	1	0	0	0	0	0	0	0	0	0	1	1	0	1	1	1	1	1	2	2	1	1	0	0	1	0	3	1	1	1
169	2013-11-12	1	193 Males/107 Females	10	[1-70]	5	5	12	9	30	1	5	1	1	0	1	1	1	1	1	1	1	0	0	0	0	0	3	0	0	0	0	8	1	1	2	#NULL!	1	2	1	0	1	0	2	#NULL!	#NULL!	0	1	0
170	2013-11-14	1	193 Males/107 Females	10	[1-70]	5	6	13	9	30	1	4	2	1	1	1	1	1	1	1	0	1	0	1	1	1	0	0	1	0	1	0	3	1	1	2	#NULL!	3	2	1	0	1	0	2	#NULL!	#NULL!	0	0	0
171	2013-11-13	1	193 Males/107 Females	10	[1-70]	5	0	7	9	5	2	2	2	1	0	0	1	1	1	1	0	1	0	1	1	0	0	1	0	0	0	3	3	1	1	2	#NULL!	3	2	1	0	1	0	2	#NULL!	#NULL!	0	0	0
172	2013-11-14	1	193 Males/107 Females	10	[1-70]	5	8	7	9	45	2	7	1	1	1	1	0	1	1	1	0	1	0	0	0	0	0	0	0	0	1	1	8	1	1	2	#NULL!	1	2	1	0	1	0	2	#NULL!	#NULL!	0	0	0
173	2013-11-15	1	193 Males/107 Females	10	[1-70]	5	2	12	9	15	2	5	2	1	1	0	1	1	1	1	0	0	1	0	0	0	1	0	0	0	0	1	12	1	1	2	#NULL!	1	2	0	0	1	0	2	#NULL!	#NULL!	0	0	0
174	2013-11-15	1	193 Males/107 Females	10	[1-70]	5	2	13	9	150	2	7	2	1	1	1	0	1	1	0	0	0	0	0	0	0	1	0	0	0	1	0	8	1	1	2	#NULL!	2	2	1	0	1	0	2	#NULL!	#NULL!	0	1	0
175	2013-11-18	1	193 Males/107 Females	10	[1-70]	5	1	9	9	10	1	2	2	1	0	0	1	1	1	0	0	1	0	0	0	0	0	0	0	0	1	0	4	1	1	2	#NULL!	2	2	0	0	1	0	2	#NULL!	#NULL!	0	0	3
176	2013-11-18	1	193 Males/107 Females	10	[1-70]	5	0	7	9	10	4	7	1	1	1	1	0	1	1	1	1	1	0	0	1	1	1	1	0	1	0	0	12	1	1	2	#NULL!	2	2	1	1	0	0	2	#NULL!	#NULL!	0	0	1
177	2013-11-18	1	193 Males/107 Females	10	[1-70]	5	2	9	9	30	2	3	2	1	1	1	1	1	1	1	0	0	0	0	0	0	0	3	0	0	0	3	20	1	1	1	1	2	1	0	0	1	0	2	#NULL!	#NULL!	0	0	0
178	2013-11-18	1	193 Males/107 Females	10	[1-70]	5	0	13	9	25	4	7	2	1	1	1	1	1	1	1	0	1	0	0	0	0	0	1	0	1	1	4	12	2	1	2	#NULL!	1	1	0	0	1	0	2	#NULL!	#NULL!	0	1	1
179	2013-11-18	1	193 Males/107 Females	10	[1-70]	5	5	7	9	60	1	1	1	1	0	0	0	1	1	0	0	1	0	1	1	0	0	0	0	0	0	4	16	1	1	2	#NULL!	1	2	1	0	0	0	2	#NULL!	#NULL!	0	1	2
180	2013-11-19	1	193 Males/107 Females	10	[1-70]	5	2	5	9	40	1	6	1	1	1	1	0	1	1	1	0	1	0	0	0	0	0	0	0	0	1	0	4	1	1	2	#NULL!	2	1	1	0	0	0	2	#NULL!	#NULL!	1	1	1
181	2013-11-19	1	193 Males/107 Females	10	[1-70]	5	2	7	9	20	1	4	1	1	1	1	0	1	1	1	0	1	0	0	0	1	0	0	0	1	0	0	20	1	1	1	1	1	2	1	0	0	0	2	#NULL!	#NULL!	0	1	1
182	2013-11-19	1	193 Males/107 Females	10	[1-70]	5	4	12	9	15	1	4	2	1	1	1	1	1	1	1	0	0	0	0	0	0	0	3	0	0	1	1	16	1	1	1	3	2	2	1	0	0	0	2	#NULL!	#NULL!	1	1	1
183	2013-11-19	1	193 Males/107 Females	10	[1-70]	5	2	10	9	25	1	2	1	1	1	0	0	1	1	1	0	0	0	0	1	1	0	1	0	1	1	0	4	1	1	1	3	2	1	1	2	0	0	2	#NULL!	#NULL!	0	0	1
184	2013-11-19	1	193 Males/107 Females	10	[1-70]	5	1	3	9	30	2	3	1	1	1	0	0	1	1	1	1	0	0	1	1	1	0	1	0	1	1	0	8	1	1	1	1	2	2	0	1	1	0	2	#NULL!	#NULL!	0	1	0
185	2013-11-19	1	193 Males/107 Females	10	[1-70]	5	4	0	9	20	1	4	1	1	1	0	1	1	1	1	0	0	0	0	0	1	1	1	0	1	1	0	16	1	1	1	3	1	2	1	1	0	0	2	#NULL!	#NULL!	0	1	1
186	2013-11-19	1	193 Males/107 Females	10	[1-70]	5	1	9	9	50	1	1	1	1	1	0	0	2	1	1	0	1	0	0	1	0	0	3	0	1	1	0	6	1	1	2	#NULL!	2	2	0	1	1	0	2	#NULL!	#NULL!	0	1	1
187	2013-11-20	3	193 Males/107 Females	10	[1-70]	5	0	3	9	15	1	4	1	0	0	0	1	1	1	1	0	0	0	0	0	0	0	2	0	0	1	0	6	1	1	2	#NULL!	1	1	0	0	1	0	2	#NULL!	#NULL!	0	0	0
188	2013-11-20	3	193 Males/107 Females	10	[1-70]	5	0	2	9	10	1	1	1	1	1	1	1	1	1	1	1	0	1	0	0	0	0	0	0	0	0	2	4	1	1	2	#NULL!	1	2	0	2	1	0	2	#NULL!	#NULL!	0	1	1
189	2013-11-20	3	193 Males/107 Females	10	[1-70]	5	0	6	9	15	1	1	1	1	1	1	1	3	1	1	0	0	0	0	0	0	0	0	0	1	0	0	5	1	1	2	#NULL!	3	2	0	2	1	0	2	#NULL!	#NULL!	0	0	0
190	2013-11-20	3	193 Males/107 Females	10	[1-70]	5	0	0	9	50	1	1	1	1	1	0	0	1	1	1	0	0	0	0	0	0	0	0	0	0	1	3	12	1	1	2	#NULL!	3	2	0	2	1	0	2	#NULL!	#NULL!	0	1	1
191	2013-11-20	3	193 Males/107 Females	10	[1-70]	5	0	7	9	30	4	5	1	0	0	0	0	1	1	0	1	0	0	0	0	0	1	3	0	1	0	1	20	1	1	1	1	3	2	1	2	1	0	2	#NULL!	#NULL!	0	1	3
192	2013-11-21	1	193 Males/107 Females	10	[1-70]	5	0	12	9	15	1	2	1	0	1	1	0	1	1	1	1	0	1	0	0	0	0	0	0	1	1	0	7	1	2	#NULL!	#NULL!	2	2	0	2	1	0	2	#NULL!	#NULL!	0	1	2
193	2013-11-21	1	193 Males/107 Females	10	[1-70]	5	0	8	9	45	1	4	2	1	0	1	1	1	1	1	1	0	1	0	0	0	1	1	0	1	0	0	11	2	1	2	#NULL!	2	2	0	1	1	0	1	1	0	0	1	3
194	2013-11-21	1	193 Males/107 Females	10	[1-70]	5	1	8	9	20	1	4	1	0	1	0	0	1	0	0	0	0	0	1	1	0	0	3	0	1	0	0	7	1	1	2	#NULL!	2	2	1	1	0	0	2	#NULL!	#NULL!	0	1	1
195	2013-11-21	4	193 Males/107 Females	10	[1-70]	5	0	10	9	30	1	4	1	1	1	1	1	1	1	1	0	0	0	1	1	0	0	0	0	1	1	0	3	1	1	2	#NULL!	2	2	0	2	1	0	2	#NULL!	#NULL!	0	0	1
196	2013-11-21	1	193 Males/107 Females	10	[1-70]	5	1	7	9	45	2	1	1	0	0	0	0	1	0	0	0	0	0	0	0	0	0	4	0	0	0	0	14	2	1	2	#NULL!	2	2	0	0	1	0	2	#NULL!	#NULL!	1	1	1
197	2013-11-22	1	193 Males/107 Females	10	[1-70]	5	2	7	9	15	1	4	2	1	1	0	0	1	1	1	0	0	0	0	0	0	1	0	0	1	1	0	7	1	1	2	#NULL!	2	2	1	2	0	0	2	#NULL!	#NULL!	0	1	1
198	2013-11-22	1	193 Males/107 Females	10	[1-70]	5	1	0	9	45	1	1	1	1	1	1	0	2	1	1	0	1	0	1	1	1	0	1	0	1	1	0	12	1	1	1	1	2	2	1	1	0	0	2	#NULL!	#NULL!	0	1	1
199	2013-11-22	1	193 Males/107 Females	10	[1-70]	5	1	4	9	50	1	7	1	1	1	0	0	3	1	1	0	0	0	1	1	1	0	1	0	1	1	0	16	1	1	1	2	2	2	0	1	1	0	2	#NULL!	#NULL!	0	1	2
200	2013-11-15	1	193 Males/107 Females	10	[1-70]	5	0	9	9	20	1	3	2	1	1	1	0	1	1	1	0	1	0	0	0	0	0	3	0	0	1	0	12	1	1	1	3	2	2	1	0	0	0	2	#NULL!	#NULL!	0	1	2
201	2013-11-25	1	193 Males/107 Females	10	[1-70]	5	5	12	9	60	1	1	1	1	1	0	0	1	1	0	0	0	0	1	1	1	0	1	0	1	0	0	23	1	1	1	1	3	2	1	2	1	0	2	#NULL!	#NULL!	0	1	1
202	2013-11-25	4	193 Males/107 Females	10	[1-70]	5	0	12	9	30	2	5	1	0	0	1	1	1	1	0	0	0	0	0	0	0	1	3	1	1	0	0	20	1	1	2	#NULL!	1	2	1	2	0	0	2	#NULL!	#NULL!	0	1	0
203	2013-11-26	1	193 Males/107 Females	10	[1-70]	5	1	5	9	15	2	3	1	1	0	1	0	3	1	1	0	0	0	0	0	1	0	1	0	1	0	0	2	1	1	1	3	1	2	1	2	1	0	2	#NULL!	#NULL!	0	0	0
204	2013-11-26	1	193 Males/107 Females	10	[1-70]	5	0	6	9	25	1	4	1	1	0	0	1	1	1	1	1	0	0	0	0	0	1	1	0	1	0	0	8	1	1	2	#NULL!	2	2	1	1	0	0	2	#NULL!	#NULL!	0	1	2
205	2013-11-26	1	193 Males/107 Females	10	[1-70]	5	2	8	9	45	1	1	1	1	1	0	1	1	1	1	1	0	0	0	0	1	0	1	0	1	0	0	8	1	1	2	#NULL!	2	1	0	2	1	0	2	#NULL!	#NULL!	1	1	2
206	2013-11-26	1	193 Males/107 Females	10	[1-70]	5	1	6	9	60	1	4	1	1	1	0	0	1	1	1	1	0	0	0	1	0	0	0	0	1	0	0	8	1	1	1	1	2	2	0	0	1	0	2	#NULL!	#NULL!	0	1	2
207	2013-11-26	1	193 Males/107 Females	10	[1-70]	5	2	12	9	15	4	7	1	0	0	1	1	1	0	1	1	0	0	0	0	0	0	3	0	0	1	4	11	2	1	1	3	3	2	1	2	0	0	2	#NULL!	#NULL!	0	1	1
208	2013-11-26	1	193 Males/107 Females	10	[1-70]	5	4	0	9	40	1	4	1	1	0	0	0	1	1	1	1	0	0	0	0	1	1	1	0	1	1	0	4	1	1	1	1	1	2	1	0	1	0	2	#NULL!	#NULL!	1	1	1
209	2013-11-27	3	193 Males/107 Females	10	[1-70]	5	0	2	9	45	2	5	1	0	0	0	0	1	1	0	0	1	0	0	0	0	0	0	0	0	0	1	6	1	1	1	1	3	2	0	2	1	0	2	#NULL!	#NULL!	0	1	2
210	2013-11-27	3	193 Males/107 Females	10	[1-70]	5	0	5	9	10	1	2	2	1	0	1	0	1	0	0	0	0	0	0	0	0	0	4	0	0	0	0	3	1	2	#NULL!	#NULL!	3	2	0	2	1	0	2	#NULL!	#NULL!	1	1	1
211	2013-11-28	1	193 Males/107 Females	10	[1-70]	5	2	7	9	15	1	1	2	0	0	1	1	1	0	0	0	0	0	1	1	1	1	1	0	1	0	0	8	1	1	1	3	2	2	0	2	1	0	2	#NULL!	#NULL!	0	1	1
212	2013-11-28	1	193 Males/107 Females	10	[1-70]	5	2	9	9	45	1	5	1	1	0	1	0	1	1	1	0	0	0	0	0	0	0	0	0	0	1	0	8	2	1	1	3	3	2	1	2	0	0	2	#NULL!	#NULL!	0	1	1
213	2013-11-28	1	193 Males/107 Females	10	[1-70]	5	4	8	9	30	1	4	2	1	1	0	0	3	1	1	1	1	0	0	0	1	0	1	0	1	0	1	8	1	1	2	#NULL!	1	2	1	2	0	0	2	#NULL!	#NULL!	0	1	1
214	2013-11-29	1	193 Males/107 Females	10	[1-70]	5	3	7	9	30	1	4	1	0	1	0	0	1	1	0	0	0	0	0	0	1	1	0	0	1	0	0	20	1	2	#NULL!	#NULL!	2	1	0	0	1	0	2	#NULL!	#NULL!	0	1	2
215	2013-11-29	1	193 Males/107 Females	10	[1-70]	5	1	7	9	60	1	999	2	1	1	1	1	1	1	1	1	1	0	0	0	0	0	1	1	1	0	0	16	2	1	2	#NULL!	3	2	0	0	1	0	1	1	0	0	0	3
216	2013-11-29	1	193 Males/107 Females	10	[1-70]	5	2	7	9	30	1	999	2	1	0	0	1	1	0	1	0	1	0	0	0	0	0	0	0	1	0	0	20	1	1	1	1	2	2	0	0	1	0	2	#NULL!	#NULL!	0	0	0
217	2013-11-29	1	193 Males/107 Females	10	[1-70]	5	0	9	9	30	4	999	2	1	0	0	0	1	0	1	0	0	0	0	0	0	0	0	0	1	1	0	20	1	1	2	#NULL!	2	2	1	0	1	0	2	#NULL!	#NULL!	0	0	0
218	2013-11-29	1	193 Males/107 Females	10	[1-70]	5	0	9	9	10	1	999	2	1	1	1	1	1	0	1	0	1	1	0	1	0	0	3	0	0	1	0	12	1	1	2	#NULL!	1	2	0	0	1	0	2	#NULL!	#NULL!	1	0	3
219	2013-11-29	1	193 Males/107 Females	10	[1-70]	5	6	8	9	15	4	999	2	1	1	1	0	1	1	1	0	0	0	0	0	0	1	0	1	0	1	0	32	2	1	2	#NULL!	2	1	1	0	0	0	2	#NULL!	#NULL!	1	1	3
220	2013-11-29	1	193 Males/107 Females	10	[1-70]	5	6	12	9	20	1	4	2	1	0	0	0	1	1	1	0	1	0	0	0	1	1	1	0	1	1	0	20	2	1	1	3	2	2	0	0	1	0	2	#NULL!	#NULL!	0	1	1
221	2013-11-29	1	193 Males/107 Females	10	[1-70]	5	4	9	9	40	1	2	1	1	1	0	0	1	1	1	0	0	0	0	0	1	0	3	0	1	0	0	8	1	1	1	1	3	1	1	0	0	0	2	#NULL!	#NULL!	1	1	1
222	2013-11-29	1	193 Males/107 Females	10	[1-70]	5	1	0	9	60	1	3	1	1	1	1	0	1	0	1	0	1	1	0	0	0	0	0	0	1	0	4	12	1	1	1	3	3	2	1	0	1	0	2	#NULL!	#NULL!	0	0	3
223	2013-12-03	1	193 Males/107 Females	10	[1-70]	5	0	12	9	60	2	5	2	1	0	1	0	1	1	1	0	0	0	0	0	0	0	0	1	1	0	0	12	1	1	1	1	1	1	0	0	1	0	2	#NULL!	#NULL!	1	1	3
224	2013-12-03	1	193 Males/107 Females	10	[1-70]	5	1	9	9	30	1	1	1	1	1	1	1	1	1	1	0	1	1	0	0	0	0	3	0	1	0	0	4	1	1	2	#NULL!	1	1	1	2	0	0	2	#NULL!	#NULL!	0	1	2
225	2013-12-03	1	193 Males/107 Females	10	[1-70]	5	2	9	9	15	1	999	2	1	1	1	1	1	1	1	0	1	0	0	0	0	1	3	0	1	0	0	0	1	1	1	1	2	1	0	0	1	0	2	#NULL!	#NULL!	1	1	3
226	2013-12-03	1	193 Males/107 Females	10	[1-70]	5	4	11	9	15	4	3	2	1	0	1	0	1	1	1	0	0	1	0	0	0	0	0	1	1	1	0	6	1	1	1	1	1	2	0	1	1	0	2	#NULL!	#NULL!	0	0	1
227	2013-12-03	1	193 Males/107 Females	10	[1-70]	5	1	12	9	40	1	999	2	1	1	1	1	1	1	1	0	1	0	0	0	0	0	0	0	1	1	0	1	1	1	2	#NULL!	1	2	0	0	1	0	2	#NULL!	#NULL!	0	0	0
228	2013-12-03	1	193 Males/107 Females	10	[1-70]	5	0	5	9	20	1	1	1	0	1	1	0	3	1	0	0	0	0	1	1	0	1	1	0	1	0	0	8	1	1	1	3	3	1	1	0	1	0	2	#NULL!	#NULL!	0	1	1
229	2013-12-03	1	193 Males/107 Females	10	[1-70]	5	3	6	9	30	1	1	1	1	0	1	0	1	1	1	0	0	0	0	0	1	0	1	0	1	0	0	8	2	1	1	2	3	2	1	2	0	0	2	#NULL!	#NULL!	0	1	2
230	2013-12-03	1	193 Males/107 Females	10	[1-70]	5	1	9	9	90	1	999	2	1	1	0	0	1	1	1	0	1	0	0	0	0	1	0	0	0	1	0	4	1	1	1	3	2	2	0	2	1	0	2	#NULL!	#NULL!	0	1	0
231	2013-12-03	1	193 Males/107 Females	10	[1-70]	5	2	12	9	30	1	999	3	1	1	1	1	1	1	1	0	1	0	0	0	0	0	3	1	1	1	0	6	2	1	1	1	1	1	1	2	1	0	1	0	3	1	1	3
232	2013-11-20	3	193 Males/107 Females	10	[1-70]	5	0	0	9	20	1	4	1	1	1	1	0	1	1	1	0	0	0	0	0	0	0	0	0	0	1	0	12	1	1	2	#NULL!	2	2	1	2	1	0	2	#NULL!	#NULL!	1	1	0
233	2013-11-22	1	193 Males/107 Females	10	[1-70]	5	3	9	9	20	2	5	1	1	0	1	0	1	1	0	0	1	1	0	0	1	0	0	0	1	0	0	8	1	1	1	3	1	2	0	2	1	0	2	#NULL!	#NULL!	0	1	0
234	2013-11-22	1	193 Males/107 Females	10	[1-70]	5	1	0	9	40	1	1	1	0	1	0	1	3	0	1	0	0	0	1	1	0	0	0	0	1	1	0	12	1	1	2	#NULL!	2	2	1	2	0	0	2	#NULL!	#NULL!	0	1	2
235	2013-11-27	3	193 Males/107 Females	10	[1-70]	5	0	0	9	15	1	2	1	1	1	0	0	1	0	1	1	0	1	1	1	0	0	0	0	1	1	0	32	1	1	1	1	2	2	0	0	1	0	2	#NULL!	#NULL!	0	1	0
236	2013-11-27	3	193 Males/107 Females	10	[1-70]	5	0	6	9	25	1	4	1	1	0	1	0	1	1	1	1	0	0	0	0	0	0	0	0	1	1	0	16	1	1	1	3	2	2	1	0	0	0	2	#NULL!	#NULL!	0	1	1
237	2013-11-27	4	193 Males/107 Females	10	[1-70]	5	0	9	9	25	1	1	1	0	0	1	1	2	0	1	1	0	0	0	0	0	0	0	0	1	1	0	12	1	999	999	999	2	2	1	0	0	0	2	#NULL!	#NULL!	0	1	0
238	2013-12-04	3	193 Males/107 Females	10	[1-70]	5	0	0	9	15	2	5	2	1	1	1	1	1	1	1	1	1	0	0	0	0	0	3	0	0	1	0	8	1	999	999	999	3	2	0	0	1	0	2	#NULL!	#NULL!	0	0	1
239	2013-12-05	1	193 Males/107 Females	10	[1-70]	5	4	12	9	30	1	4	1	1	0	1	0	1	1	1	1	0	0	0	0	1	0	0	1	0	1	0	12	1	1	1	1	1	2	1	2	0	0	2	#NULL!	#NULL!	1	1	0
240	2013-12-05	1	193 Males/107 Females	10	[1-70]	5	1	7	9	10	1	2	1	1	0	1	0	2	1	0	1	0	1	1	1	0	0	0	0	1	0	0	16	2	1	1	3	2	1	0	1	0	1	2	#NULL!	#NULL!	0	1	0
241	2013-12-05	1	193 Males/107 Females	10	[1-70]	5	2	7	9	40	1	1	1	1	1	1	0	1	1	1	1	1	0	0	0	1	1	3	0	1	1	0	3	1	1	1	3	3	2	0	0	1	0	2	#NULL!	#NULL!	0	1	0
242	2013-12-05	1	193 Males/107 Females	10	[1-70]	5	2	10	9	20	1	1	2	1	0	1	0	1	1	1	0	0	0	0	0	1	1	3	0	1	1	3	7	1	2	#NULL!	#NULL!	3	1	1	3	0	0	2	#NULL!	#NULL!	0	1	2
243	2013-12-05	1	193 Males/107 Females	10	[1-70]	5	3	9	9	30	1	1	2	1	1	1	1	1	1	1	1	1	0	1	1	0	0	0	0	1	1	0	28	2	1	2	#NULL!	1	2	0	1	1	0	2	#NULL!	#NULL!	0	1	1
244	2013-12-05	1	193 Males/107 Females	10	[1-70]	5	0	8	9	30	1	2	1	1	1	0	0	2	1	0	0	0	0	0	0	0	0	1	0	0	1	0	10	1	1	2	#NULL!	1	2	0	1	1	0	2	#NULL!	#NULL!	0	1	2
245	2013-12-05	1	193 Males/107 Females	10	[1-70]	5	3	5	9	25	1	4	1	1	1	0	0	1	1	0	1	0	0	0	0	0	0	0	0	1	1	0	20	2	1	2	#NULL!	2	2	1	1	0	0	2	#NULL!	#NULL!	0	1	1
246	2013-12-06	1	193 Males/107 Females	10	[1-70]	5	4	7	9	60	1	5	1	1	0	1	1	1	1	1	1	1	0	0	0	1	1	0	0	1	1	0	12	1	1	2	#NULL!	3	2	1	0	1	0	1	0	3	1	1	1
247	2013-12-06	1	193 Males/107 Females	10	[1-70]	5	1	13	9	20	2	2	3	1	1	1	1	1	1	1	0	0	0	0	0	0	0	3	1	1	1	3	0	2	1	1	3	3	1	0	2	1	0	2	#NULL!	#NULL!	1	1	0
248	2013-12-06	1	193 Males/107 Females	10	[1-70]	5	0	12	9	40	1	3	2	1	1	1	1	1	1	1	0	0	0	0	0	0	1	0	0	1	1	0	20	1	1	2	#NULL!	2	2	1	2	1	0	2	#NULL!	#NULL!	1	1	0
249	2013-12-06	1	193 Males/107 Females	10	[1-70]	5	12	7	9	30	1	1	1	1	1	1	1	1	1	1	0	1	0	0	0	1	0	1	0	1	1	0	28	2	1	1	1	3	1	0	2	1	0	2	#NULL!	#NULL!	0	1	0
250	2013-12-06	1	193 Males/107 Females	10	[1-70]	5	9	10	9	20	1	999	2	1	1	0	0	1	1	1	0	1	0	1	0	0	0	1	1	1	1	1	36	2	1	1	1	2	2	0	2	1	0	2	#NULL!	#NULL!	1	1	3
251	2013-12-06	1	193 Males/107 Females	10	[1-70]	5	1	9	9	10	1	999	1	1	0	0	0	1	1	0	1	1	0	0	0	0	0	0	0	0	1	0	20	1	1	2	#NULL!	1	2	0	0	1	0	2	#NULL!	#NULL!	0	0	0
252	2013-12-06	1	193 Males/107 Females	10	[1-70]	5	2	9	9	20	1	4	1	0	0	1	1	1	1	1	0	1	0	0	0	0	0	0	0	0	1	0	24	2	1	1	1	2	1	0	0	1	0	2	#NULL!	#NULL!	0	1	2
253	2013-12-06	1	193 Males/107 Females	10	[1-70]	5	2	2	9	40	1	4	2	0	1	1	0	1	1	1	1	1	0	1	1	0	1	0	0	1	1	0	20	3	1	2	#NULL!	1	1	0	0	1	0	2	#NULL!	#NULL!	1	1	1
254	2013-12-06	1	193 Males/107 Females	10	[1-70]	5	0	7	9	45	1	999	2	1	1	0	0	1	1	1	0	1	0	1	1	0	0	0	0	1	1	0	20	2	1	2	#NULL!	2	1	0	0	1	0	2	#NULL!	#NULL!	0	0	0
255	2013-12-06	1	193 Males/107 Females	10	[1-70]	5	0	9	9	25	1	999	2	1	1	1	1	1	1	1	0	1	0	0	0	0	1	0	0	1	1	0	24	2	1	1	1	2	1	1	2	1	0	2	#NULL!	#NULL!	1	1	0
256	2013-12-06	1	193 Males/107 Females	10	[1-70]	5	8	7	9	45	1	1	1	0	1	1	1	1	1	1	1	1	0	0	0	0	1	0	0	1	1	0	11	3	1	2	#NULL!	2	1	0	3	1	0	2	#NULL!	#NULL!	0	1	1
257	2013-12-09	1	193 Males/107 Females	10	[1-70]	5	3	12	9	15	1	999	3	1	1	1	1	1	1	1	1	1	0	0	0	0	0	1	0	0	1	0	28	2	1	2	#NULL!	2	2	0	0	1	0	2	#NULL!	#NULL!	1	1	0
258	2013-12-09	1	193 Males/107 Females	10	[1-70]	5	14	10	9	90	1	3	1	1	0	0	0	1	0	1	0	0	0	0	0	0	0	3	0	1	0	3	20	1	1	2	#NULL!	2	2	0	2	1	0	2	#NULL!	#NULL!	0	1	0
259	2013-12-09	1	193 Males/107 Females	10	[1-70]	5	1	9	9	30	1	999	2	1	1	1	1	1	1	1	0	1	0	0	0	0	1	0	0	1	1	3	16	1	2	#NULL!	#NULL!	2	2	0	0	1	0	2	#NULL!	#NULL!	0	0	1
260	2013-12-09	1	193 Males/107 Females	10	[1-70]	5	4	3	9	5	1	2	1	0	1	1	1	1	1	1	0	1	1	0	1	0	1	0	0	1	1	0	12	1	1	2	#NULL!	3	2	1	0	0	0	2	#NULL!	#NULL!	0	1	2
261	2013-12-09	1	193 Males/107 Females	10	[1-70]	5	2	12	9	20	1	4	3	1	1	1	1	1	1	1	0	1	0	0	0	0	0	2	0	1	1	0	24	1	1	1	1	3	1	1	1	1	0	2	#NULL!	#NULL!	1	1	0
262	2013-12-09	1	193 Males/107 Females	10	[1-70]	5	2	7	9	10	2	1	1	1	1	1	0	1	1	1	0	0	0	1	1	0	0	0	0	1	1	0	12	1	1	1	1	3	1	0	2	1	0	2	#NULL!	#NULL!	0	1	1
263	2013-12-09	1	193 Males/107 Females	10	[1-70]	5	2	9	9	5	2	2	2	1	1	1	1	1	1	1	1	1	0	0	0	0	1	0	0	1	1	0	20	1	1	1	1	3	1	1	2	1	0	2	#NULL!	#NULL!	0	1	2
264	2013-12-09	1	193 Males/107 Females	10	[1-70]	5	5	4	9	40	1	1	1	1	1	1	1	3	1	1	1	0	0	0	0	0	1	1	0	1	1	0	24	1	1	1	1	2	1	1	2	1	0	2	#NULL!	#NULL!	0	1	2
265	2013-12-10	1	193 Males/107 Females	10	[1-70]	5	2	9	9	5	2	1	2	1	1	1	1	1	1	1	0	0	0	0	0	0	0	0	0	0	1	0	5	1	1	2	#NULL!	1	2	0	0	1	0	2	#NULL!	#NULL!	0	1	2
266	2013-12-10	1	193 Males/107 Females	10	[1-70]	5	0	12	9	10	2	3	2	1	1	1	1	1	1	1	0	0	0	0	0	1	0	3	0	1	1	0	4	1	1	2	#NULL!	3	2	0	0	0	1	2	#NULL!	#NULL!	1	1	1
267	2013-12-10	1	193 Males/107 Females	10	[1-70]	5	1	7	9	80	1	7	1	1	0	1	0	1	1	1	1	1	0	0	0	1	0	0	0	1	1	0	7	3	1	2	#NULL!	3	1	0	2	1	0	2	#NULL!	#NULL!	1	1	0
268	2013-12-10	1	193 Males/107 Females	10	[1-70]	5	4	7	9	30	1	4	2	1	0	1	1	1	1	1	0	0	0	0	1	0	0	0	0	0	1	1	6	2	1	1	1	2	1	0	2	1	0	2	#NULL!	#NULL!	0	1	1
269	2013-12-10	1	193 Males/107 Females	10	[1-70]	5	3	9	9	15	3	5	2	1	1	1	1	1	1	1	0	0	0	0	0	0	0	0	0	1	1	0	32	2	1	1	1	1	2	1	0	1	0	2	#NULL!	#NULL!	0	0	0
270	2013-12-10	1	193 Males/107 Females	10	[1-70]	5	0	12	9	40	2	3	2	1	1	0	1	1	0	1	0	1	0	0	0	0	1	1	0	0	1	0	24	1	1	2	#NULL!	2	1	0	1	1	0	2	#NULL!	#NULL!	0	0	1
271	2013-12-10	1	193 Males/107 Females	10	[1-70]	5	5	9	9	30	2	3	2	1	0	1	1	1	1	1	0	1	0	0	0	0	0	0	0	1	1	0	7	3	1	1	3	3	1	1	2	0	0	2	#NULL!	#NULL!	0	1	2
272	2013-12-10	1	193 Males/107 Females	10	[1-70]	5	1	11	9	90	1	4	2	1	1	1	1	1	1	1	0	0	0	0	0	0	0	0	0	1	1	3	8	1	1	1	1	2	1	0	0	1	0	2	#NULL!	#NULL!	1	1	0
273	2013-12-10	1	193 Males/107 Females	10	[1-70]	5	1	12	9	15	1	4	1	1	1	1	1	1	1	0	0	1	0	0	0	0	0	0	1	0	1	0	12	1	1	2	#NULL!	2	1	0	2	1	0	2	#NULL!	#NULL!	0	0	0
274	2013-12-10	1	193 Males/107 Females	10	[1-70]	5	0	12	9	35	1	1	2	1	1	1	1	1	1	1	0	1	0	0	0	0	1	3	1	1	1	4	2	1	1	2	#NULL!	1	1	1	1	1	0	2	#NULL!	#NULL!	1	0	3
275	2013-12-10	1	193 Males/107 Females	10	[1-70]	5	1	9	9	30	1	999	2	1	1	0	1	1	1	1	0	1	1	0	0	0	0	0	0	0	1	0	16	2	1	1	1	3	2	1	0	1	0	2	#NULL!	#NULL!	1	0	0
276	2013-12-10	1	193 Males/107 Females	10	[1-70]	5	4	7	9	10	2	1	1	1	1	1	1	1	1	1	1	1	0	0	0	0	1	3	0	1	1	0	4	1	1	2	#NULL!	2	1	1	1	1	0	2	#NULL!	#NULL!	0	1	2
277	2013-12-10	1	193 Males/107 Females	10	[1-70]	5	0	6	9	105	1	2	1	0	1	1	0	1	1	1	0	0	0	0	0	0	0	0	0	0	1	0	4	2	1	1	1	3	2	1	0	1	0	1	0	3	0	1	0
278	2013-12-12	1	193 Males/107 Females	10	[1-70]	5	3	12	9	5	1	999	3	1	1	1	0	1	1	1	0	1	0	0	0	0	0	0	1	1	1	4	1	1	1	2	#NULL!	2	1	0	0	1	0	2	#NULL!	#NULL!	0	0	0
279	2013-12-12	1	193 Males/107 Females	10	[1-70]	5	2	6	9	20	2	3	1	1	0	1	0	1	1	1	0	0	0	0	0	0	0	0	0	0	0	0	4	2	2	#NULL!	#NULL!	3	1	1	2	0	0	1	0	1	0	0	1
280	2013-12-12	1	193 Males/107 Females	10	[1-70]	5	3	7	9	20	1	2	1	1	1	1	1	1	0	0	0	1	0	0	1	1	1	3	0	1	1	0	8	1	1	1	1	1	1	0	0	1	0	2	#NULL!	#NULL!	0	1	2
281	2013-12-12	1	193 Males/107 Females	10	[1-70]	5	3	7	9	30	2	3	2	1	1	1	1	1	0	1	0	1	0	0	0	0	0	0	0	1	1	0	6	1	1	1	3	2	1	0	0	1	0	2	#NULL!	#NULL!	0	1	1
281	2013-12-12	1	193 Males/107 Females	10	[1-70]	5	1	9	9	30	2	3	2	1	1	1	1	1	1	0	0	0	0	0	0	0	1	0	0	0	1	3	4	2	1	2	#NULL!	2	1	1	2	0	0	2	#NULL!	#NULL!	0	0	0
283	2013-12-12	1	193 Males/107 Females	10	[1-70]	5	4	9	9	15	1	999	1	1	1	1	1	1	1	1	1	1	0	0	0	0	0	2	1	1	1	3	3	1	1	2	#NULL!	3	2	0	0	1	0	2	#NULL!	#NULL!	0	0	0
284	2013-12-12	1	193 Males/107 Females	10	[1-70]	5	2	2	9	5	1	2	1	0	1	1	1	1	1	1	0	0	0	0	0	0	0	0	1	1	1	0	2	1	1	2	#NULL!	1	1	1	0	0	0	2	#NULL!	#NULL!	0	0	2
285	2013-12-12	1	193 Males/107 Females	10	[1-70]	5	0	0	9	5	1	2	1	1	1	1	0	1	1	0	0	1	1	0	0	1	1	3	0	1	1	0	8	1	1	2	#NULL!	2	1	0	1	1	0	2	#NULL!	#NULL!	0	1	1
286	2013-12-12	1	193 Males/107 Females	10	[1-70]	5	4	8	9	15	2	4	2	1	1	1	0	1	1	1	1	1	0	0	0	1	1	0	0	1	1	0	4	2	1	1	1	3	1	0	1	1	0	1	0	1	1	1	0
287	2013-12-12	1	193 Males/107 Females	10	[1-70]	5	0	4	9	5	1	2	1	1	1	0	0	1	1	1	1	0	0	0	1	0	1	0	0	1	0	0	1	1	1	2	#NULL!	3	2	1	2	1	0	2	#NULL!	#NULL!	0	1	1
288	2013-12-12	1	193 Males/107 Females	10	[1-70]	5	5	12	9	10	2	2	1	0	0	0	0	1	1	0	0	0	0	0	0	0	0	0	0	0	1	0	8	1	1	999	999	3	2	0	0	1	0	2	#NULL!	#NULL!	0	0	0
289	2013-12-12	1	193 Males/107 Females	10	[1-70]	5	4	12	9	30	1	1	2	1	0	1	1	1	0	1	0	1	0	0	0	0	0	0	0	1	1	0	8	1	2	#NULL!	#NULL!	2	1	0	2	0	0	2	#NULL!	#NULL!	0	0	0
290	2013-12-12	1	193 Males/107 Females	10	[1-70]	5	1	8	9	60	1	999	2	1	1	0	0	1	1	1	0	0	0	1	1	0	0	0	0	1	1	1	4	1	1	1	3	2	1	1	0	0	0	2	#NULL!	#NULL!	0	1	0
291	2013-10-01	1	193 Males/107 Females	10	[1-70]	5	5	4	9	30	1	6	1	1	0	0	0	1	0	1	1	0	0	0	0	0	0	0	0	1	1	0	4	1	1	1	3	2	2	0	2	1	0	2	#NULL!	#NULL!	0	1	0
292	2013-10-03	1	193 Males/107 Females	10	[1-70]	5	0	9	9	30	1	6	1	1	0	0	0	1	1	0	0	0	0	0	1	0	0	0	0	0	1	0	8	2	1	1	1	2	2	1	2	1	0	2	#NULL!	#NULL!	0	1	0
293	2013-10-03	1	193 Males/107 Females	10	[1-70]	5	1	9	9	20	1	6	2	1	0	0	0	1	1	0	0	1	0	1	0	0	0	0	0	1	1	0	1	2	1	2	#NULL!	1	2	1	0	1	0	2	#NULL!	#NULL!	0	1	0
294	2013-10-08	1	193 Males/107 Females	10	[1-70]	5	3	9	9	30	1	1	2	1	1	0	1	1	1	1	0	0	0	0	0	0	0	0	1	1	1	3	4	1	1	1	1	1	2	0	3	0	0	2	#NULL!	#NULL!	0	0	1
295	2013-10-08	1	193 Males/107 Females	10	[1-70]	5	3	7	9	40	1	1	2	1	0	0	1	1	1	1	0	0	0	1	0	0	0	0	0	1	1	0	4	2	1	1	1	3	2	0	2	1	0	2	#NULL!	#NULL!	0	1	1
296	2013-10-10	3	193 Males/107 Females	10	[1-70]	5	0	4	9	30	1	1	1	1	1	0	0	1	1	1	1	0	0	0	0	0	0	0	0	1	1	0	4	1	1	1	1	3	2	1	2	1	0	2	#NULL!	#NULL!	0	0	1
297	2013-10-10	3	193 Males/107 Females	10	[1-70]	5	0	10	9	30	1	1	1	1	0	0	0	1	1	1	0	1	0	0	0	0	0	0	1	1	1	4	24	1	2	#NULL!	#NULL!	2	2	0	2	0	0	2	#NULL!	#NULL!	0	1	0
298	2013-10-31	1	193 Males/107 Females	10	[1-70]	5	3	4	9	40	3	3	2	1	1	0	1	1	1	1	0	0	0	0	0	0	0	0	0	1	1	0	8	1	1	1	1	2	2	0	0	1	0	2	#NULL!	#NULL!	1	1	1
299	2013-10-31	1	193 Males/107 Females	10	[1-70]	5	4	5	9	40	3	3	1	1	1	0	0	1	1	1	0	1	1	0	0	0	0	0	0	1	0	0	1	1	1	2	#NULL!	2	2	0	1	1	0	2	#NULL!	#NULL!	0	0	0
300	2013-11-13	1	193 Males/107 Females	10	[1-70]	5	6	7	9	20	1	2	1	1	1	0	0	1	1	1	1	0	0	0	0	0	0	3	0	1	1	0	24	1	1	1	1	3	2	1	0	1	0	2	#NULL!	#NULL!	1	1	1
[truncated: 47 more columns]
